# Supplementary material for: Molecular Detection of Canine Distemper Virus in Portugal: What Explains the Post-2020 Decline? A Retrospective RT-qPCR Study
Source: Viruses. 2026 Jul 2;18(7):734. doi: 10.3390/v18070734 (PMC13431585; doi:10.3390/v18070734)
Supplement: Supplementary file 1 [file viruses-18-00734-s001.zip]

Archive with 1 entries (1 files):
- viruses-4374967-supplementary.pdf
